# Supplementary material for: 1,8-Dihydroxy Naphthalene—A New Building Block for the Self-Assembly with Boronic Acids and 4,4′-Bipyridine to Stable Host–Guest Complexes with Aromatic Hydrocarbons
Source: Molecules. 2023 Jul 14;28(14):5394. doi: 10.3390/molecules28145394 (PMC10385103; doi:10.3390/molecules28145394)
Supplement: Supplementary file 1 [file molecules-28-05394-s001.zip]

Archive with 1 entries (1 files):
- molecules-2402269-supplementary.pdf
